# Supplementary material for: The Impact of Emotional Design on Multimedia Learning Outcomes: The Moderating Role of Task Difficulty
Source: Behav Sci (Basel). 2025 Mar 20;15(3):397. doi: 10.3390/bs15030397 (PMC11939454; doi:10.3390/bs15030397)
Supplement: Supplementary file 1 [file behavsci-15-00397-s001.zip]

Archive with 1 entries (1 files):
- behavsci-3415613-supplementary.pdf
